# Supplementary material for: High-Resolution Melting-Curve Analysis of obg Gene to Differentiate the Temperature-Sensitive Mycoplasma synoviae Vaccine Strain MS-H from Non-Temperature-Sensitive Strains
Source: PLoS One. 2014 Mar 18;9(3):e92215. doi: 10.1371/journal.pone.0092215 (PMC3958494; doi:10.1371/journal.pone.0092215)
Supplement: Table S2 — Melting points and genotype confidence percentages (C%) in obg-F1R1 HRM for M. synoviae strains/isolates from different experiments. (XLS) [file pone.0092215.s005.xls]

## Sheet: Sheet1
Run	Strain	Melting point	Genotype	Confidence %
1	86079/7NS	76.41	Variation	5.37
1	MS-H	75.9	MS-H	100
1	MSH-P5	75.9	MS-H	96.92
2	86079/7NS	76.35	Variation	4.16
2	86079/7NS	76.35	Variation	2.55
2	86079/7NS	76.35	Variation	4.26
2	MS-H	75.81	MS-H	99.82
2	MS-H	75.81	MS-H	99.71
2	MS-H	75.81	MS-H	99.95
2	WVU-1853	75.84	MS-H	98.81
2	WVU-1853	75.69	Variation	86.1
2	WVU-1853	75.75	MS-H	96.71
2	94036/8-3a	75.75	Variation	19.21
2	94036/8-3a	75.51	Variation	9.79
2	94036/8-3a	75.6	Variation	11.22
2	94036/10-5a	76.2	Variation	12.43
2	94036/10-5a	76.29	Variation	5.02
2	94036/10-5a	76.2	Variation	12.13
2	93198/6-1a	75.75	MS-H	94.78
2	93198/6-1a	75.75	MS-H	93.44
2	93198/6-1a	75.75	MS-H	94.65
2	93198/5-10a	75.75	MS-H	93.22
2	93198/5-10a	75.81	MS-H	99.75
2	93198/5-10a	75.84	MS-H	98.44
2	93198/1-24b	75.75	MS-H	96.09
2	93198/1-24b	75.75	MS-H	95.95
2	93198/1-24b	75.75	MS-H	94.6
2	MS-H4	76.26	Variation	9.34
2	MS-H4	76.35	Variation	2.28
2	MS-H4	76.26	Variation	7.75
2	93205/1-2a	75.81	MS-H	99.97
2	93205/1-2a	75.81	MS-H	99.97
2	93205/1-2a	75.75	Variation	89.23
2	93205/2-9a	76.65	Variation	0.03
2	93205/2-9a	76.2	Variation	13.01
2	NTC	No peak	–	–
2	ts-11	No peak	–	–
3	86079/7NS	77.75	Variation	11.42
3	86079/7NS	77.78	Variation	6.52
3	86079/7NS	77.72	Variation	14.77
3	MS-H	77.24	MS-H	98.93
3	MS-H	77.3	MS-H	98.93
3	MS-H4	77.69	Variation	18.68
3	MS-H4	77.72	Variation	12.49
3	MS-H4	77.69	Variation	16.22
3	MS-H5	77.63	Variation	22.67
3	MS-H5	77.72	Variation	14.44
3	MS-H5	77.69	Variation	18.18
3	WVU-1853	77.18	MS-H	93.17
3	WVU-1853	77.18	Variation	84.05
3	WVU-1853	77.18	MS-H	93.77
3	NTC	No peak	–	–
3	ts-11	No peak	–	–
4	86079/7NS	75.99	Variation	1.07
4	86079/7NS	75.96	Variation	2.58
4	86079/7NS	75.9	Variation	3.76
4	MS-H	75.45	MS-H	99.43
4	MS-H	75.45	MS-H	99.17
4	MS-H	75.39	MS-H	97.3
4	MS-H-P5	75.51	MS-H	96.9
4	MS-H-P5	75.51	MS-H	95.54
4	MS-H-P5	75.45	MS-H	98.95
4	MS-H-3	75.96	Variation	2.41
4	MS-H-3	75.9	Variation	3.7
4	MS-H-3	75.9	Variation	6.46
4	MS-H-4	75.99	Variation	1.11
4	MS-H-4	75.9	Variation	3.4
4	MS-H-4	75.9	Variation	3.66
4	MS-H-5	75.96	Variation	2.47
4	MS-H-5	75.9	Variation	3.73
4	MS-H-5	75.96	Variation	2.74
4	WVU-1853	75.39	MS-H	93.9
4	WVU-1853	75.45	MS-H	99.91
4	NTC	No peak	–	–
4	ts-11	No peak	–	–
5	86079/7NS	77	Variation	10.32
5	86079/7NS	77	Variation	14.85
5	86079/7NS	77	Variation	17.53
5	MS-H	76.5	MS-H	99.74
5	MS-H	76.5	MS-H	99.44
5	MS-H	76.4	MS-H	98.46
5	MS-H-P5	76.5	MS-H	99.88
5	MS-H-P5	76.6	MS-H	93.89
5	MS-H-P5	76.5	MS-H	95.9
5	MS-H-3	77	Variation	9.6
5	MS-H-3	76.9	Variation	25.31
5	MS-H-3	76.9	Variation	21.71
5	MS-H-4	77.1	Variation	6.74
5	MS-H-4	77	Variation	16.1
5	MS-H-4	77	Variation	12.67
5	MS-H-5	77	Variation	12.82
5	MS-H-5	77	Variation	17.69
5	MS-H-5	77	Variation	12.7
5	WVU-1853	76.4	MS-H	98.47
5	WVU-1853	76.5	MS-H	98.97
5	NTC	No peak	–	–
5	ts-11	No peak	–	–
6	MS-H	76.35	MS-H	99.63
6	MS-H	76.29	MS-H	99.63
6	860797NS	76.8	Variation	16.3
6	860797NS	76.86	Variation	10.26
6	MS-H3	77.04	Variation	1.09
6	MS-H3	77.04	Variation	1.26
6	MS-H5	76.95	Variation	3.12
6	MS-H5	76.95	Variation	2.76
6	93205/2-13a	76.89	Variation	6.41
6	93205/2-13a	76.95	Variation	5
6	93205/9-3a	76.41	MS-H	96.54
6	93205/9-3a	76.41	MS-H	96.67
6	93205/8-9c	76.89	Variation	9.63
6	93205/8-9c	76.89	Variation	7.69
6	93205/10-13a	76.95	Variation	25.11
6	93205/10-13a	76.95	Variation	23.41
6	94041/12a	77.01	Variation	2.44
6	94041/12a	77.1	Variation	1.13
6	NTC	No peak	–	–
