# Supplementary material for: High-Resolution Melting-Curve Analysis of obg Gene to Differentiate the Temperature-Sensitive Mycoplasma synoviae Vaccine Strain MS-H from Non-Temperature-Sensitive Strains
Source: PLoS One. 2014 Mar 18;9(3):e92215. doi: 10.1371/journal.pone.0092215 (PMC3958494; doi:10.1371/journal.pone.0092215)
Supplement: Table S3 — Details of melting points and genotype confidence percentages (C%) in nested-obg HRM for M. synoviae strains/isolates from different experiments. (XLS) [file pone.0092215.s006.xls]

## Sheet: Sheet1
Run	Strain	Melting point	Genotype	Confidence %
1	86079/7NS	73.04	Variation	4.52
1	86079/7NS	73.01	Variation	3.31
1	86079/7NS	72.95	Variation	7.49
1	MS-H	72.29	MSH	99.51
1	MS-H	72.29	MSH	99.75
1	MS-H	72.2	MSH	98.73
1	WVU-1853	73.04	Variation	3.59
1	WVU-1853	73.04	Variation	3.67
1	WVU-1853	73.04	Variation	3.18
1	94036/8-3a	72.65	Variation	37.4
1	94036/8-3a	72.65	Variation	38.76
1	94036/8-3a	72.56	Variation	35.27
1	94036/10-5a	73.04	Variation	2.88
1	94036/10-5a	73.04	Variation	2.75
1	94036/10-5a	73.04	Variation	3.36
1	93198/6-1a	72.35	MSH	93.05
1	93198/6-1a	72.2	MSH	99.73
1	93198/6-1a	72.2	MSH	99.8
1	93198/5-10a	72.35	MSH	94.35
1	93198/5-10a	72.29	MSH	98.34
1	93198/5-10a	72.29	MSH	99.2
1	93198/1-24b	72.26	MSH	99.01
1	93198/1-24b	72.26	MSH	99.62
1	93198/1-24b	72.35	MSH	95.27
1	MS-H4	72.95	Variation	4.71
1	MS-H4	73.1	Variation	1.87
1	MS-H4	73.01	Variation	5.36
1	93205/1-2a	72.35	MSH	94.78
1	93205/1-2a	72.35	MSH	98.16
1	93205/1-2a	72.26	MSH	99.64
1	93205/2-9a	73.04	Variation	3.58
1	93205/2-9a	73.04	Variation	5.94
1	NTC	No peak	–	–
2	86079/7NS	72.96	Variation	6.03
2	86079/7NS	73.05	Variation	3.85
2	86079/7NS	72.9	Variation	8.88
2	MS-H	72.21	MSH	99.9
2	MS-H	72.21	MSH	99.57
2	MS-H	72.15	MSH	99.61
2	WVU-1853	72.99	Variation	4.46
2	WVU-1853	72.99	Variation	3.77
2	WVU-1853	72.99	Variation	4.05
2	94036/8-3a	72.6	Variation	44.77
2	94036/8-3a	72.51	Variation	46.24
2	94036/8-3a	72.54	Variation	46.39
2	94036/10-5a	73.05	Variation	3.23
2	94036/10-5a	73.05	Variation	3.01
2	94036/10-5a	73.05	Variation	3.93
2	93198/6-1a	72.3	MSH	92.76
2	93198/6-1a	72.15	MSH	99.47
2	93198/6-1a	72.21	MSH	99.78
2	93198/5-10a	72.3	MSH	94.74
2	93198/5-10a	72.3	MSH	93.83
2	93198/5-10a	72.24	MSH	99.86
2	93198/1-24b	72.24	MSH	99.45
2	93198/1-24b	72.21	MSH	99.78
2	93198/1-24b	72.3	MSH	94.66
2	MS-H4	72.96	Variation	6.16
2	MS-H4	73.05	Variation	2.48
2	MS-H4	72.96	Variation	6.84
2	93205/1-2a	72.3	MSH	94.69
2	93205/1-2a	72.24	MSH	97.76
2	93205/1-2a	72.24	MSH	99.14
2	93205/2-9a	73.05	Variation	3.97
2	93205/2-9a	73.05	Variation	3.65
2	NTC	No peak	–	–
3	86079/7NS	73.05	Variation	6.04
3	86079/7NS	73.05	Variation	4.81
3	86079/7NS	72.9	Variation	12.33
3	MS-H	72.24	MS-H	99.98
3	MS-H	72.24	MS-H	99.93
3	MS-H	72.24	MS-H	99.93
3	94041/12a	73.05	Variation	7.66
3	94041/12a	73.05	Variation	5.94
3	94041/12a	73.05	Variation	6.11
3	4GPH3	73.11	Variation	5.55
3	4GPH3	72.99	Variation	11.29
3	4GPH3	73.14	Variation	4.02
3	F10-2AS	73.11	Variation	5
3	F10-2AS	72.99	Variation	8.13
3	F10-2AS	73.05	Variation	6.08
3	K1938	73.11	Variation	4.09
3	K1938	73.14	Variation	3.51
3	K1938	73.11	Variation	4.92
3	K870	73.14	Variation	3.51
3	K870	72.99	Variation	8
3	K870	73.14	Variation	3.25
3	K1858	73.11	Variation	3.03
3	K1858	72.96	Variation	7.18
3	K1858	73.11	Variation	2.84
3	YA	73.05	Variation	6.73
3	YA	73.14	Variation	3.23
3	YA	73.11	Variation	4.09
3	K1968	73.05	Variation	5.79
3	K1968	73.11	Variation	3.42
3	K1968	72.96	Variation	8.76
3	K1723	73.05	Variation	4.81
3	K1723	73.05	Variation	5.66
3	K1723	73.05	Variation	4.39
3	NTC	No peak	–	–
4	86079/7NS	73.05	Variation	5.42
4	86079/7NS	73.11	Variation	3.9
4	86079/7NS	73.05	Variation	6.84
4	MS-H	72.3	MS-H	99.83
4	MS-H	72.3	MS-H	99.93
4	MS-H	72.3	MS-H	99.83
4	93198/6-5b	72.36	MS-H	98.32
4	93198/6-5b	72.3	MS-H	99.91
4	93198/6-5b	72.45	MS-H	93.54
4	93198/6-1a	72.24	MS-H	99.66
4	93198/6-1a	72.36	MS-H	97.31
4	93198/6-1a	72.3	MS-H	97.4
4	93198/1-24b	72.3	MS-H	98.67
4	93198/1-24b	72.45	MS-H	92.17
4	93198/1-24b	72.51	MS-H	85.35
4	94036/5-5a	73.11	Variation	16.82
4	94036/5-5a	72.96	Variation	33.04
4	94036/5-5a	72.9	Variation	36.19
4	94036/2-1a	72.36	MS-H	97.8
4	94036/2-1a	72.24	MS-H	98.9
4	94036/2-1a	72.24	MS-H	99.33
4	94036/6-3a	72.96	Variation	9.74
4	94036/6-3a	73.05	Variation	5.02
4	94036/6-3a	72.99	Variation	7.35
4	93198/4-19a	72.36	MS-H	97.69
4	93198/4-19a	72.3	MS-H	99.52
4	93198/4-19a	72.3	MS-H	99.89
4	94036/2-2a	72.3	MS-H	84.71
4	94036/2-2a	72.45	MS-H	89.56
4	93198/3-13b	72.36	MS-H	95.8
4	93198/3-13b	72.3	MS-H	97.54
4	93198/3-13b	72.45	MS-H	90.03
4	93198/3-15a	72.36	MS-H	98.06
4	93198/3-15a	72.36	MS-H	99.26
4	NTC	No peak	–	–
5	86079/7NS	73.41	Variation	21.72
5	86079/7NS	73.5	Variation	14.28
5	MS-H	72.84	MS-H	99.96
5	MS-H	72.84	MS-H	99.96
5	93198/6-1a	72.81	MS-H	98.44
5	93198/6-1a	72.9	MS-H	99.33
5	93198/6-1a	72.81	MS-H	98.87
5	93198/1-24b	72.84	MS-H	99.66
5	93198/1-24b	72.84	MS-H	99.74
5	93198/1-24b	72.96	MS-H	97.71
5	94036/5-5a	73.59	Variation	8.53
5	94036/5-5a	73.5	Variation	14.65
5	94036/5-5a	73.44	Variation	18.56
5	94036/6-3a	73.5	Variation	13.22
5	94036/6-3a	73.5	Variation	14.53
5	94036/6-3a	73.5	Variation	11.7
5	NTC	No peak	–	–
6	86079/7NS	73.5	Variation	14.61
6	86079/7NS	73.5	Variation	14.42
6	86079/7NS	73.5	Variation	12.81
6	MS-H	72.84	MS-H	99.76
6	MS-H	72.84	MS-H	99.87
6	MS-H	72.75	MS-H	96.89
6	93198/6-1a	72.81	MS-H	97.96
6	93198/6-1a	72.9	MS-H	99.76
6	93198/6-1a	72.75	MS-H	97.86
6	93198/1-24b	72.81	MS-H	99.3
6	93198/1-24b	72.96	MS-H	93.82
6	93198/1-24b	72.9	MS-H	98.18
6	94036/5-5a	73.56	Variation	35.66
6	94036/5-5a	73.5	Variation	46.34
6	94036/5-5a	73.44	Variation	49.38
6	94036/6-3a	73.41	Variation	20.82
6	94036/6-3a	73.5	Variation	11.67
6	94036/6-3a	73.41	Variation	21.72
6	NTC	No peak	–	–
No.
7	MS-H	72.15	MS-H	99.51
7	MS-H	72.15	MS-H	99.61
7	MS-H	72.15	MS-H	99.7
7	86079/7NS	72.9	Variation	4.67
7	86079/7NS	72.9	Variation	5.3
7	86079/7NS	72.9	Variation	5.18
7	Trachea 2774	72.21	MS-H	99.53
7	Trachea 2774	72.21	MS-H	99.31
7	Trachea 2774	72.15	MS-H	99.55
7	Sinus 2781	72.3	MS-H	94.67
7	Sinus 2781	72.15	MS-H	99.52
7	Sinus 2781	72.24	MS-H	99.36
7	Sinus 2775	72.21	MS-H	99.26
7	Sinus 2775	72.15	MS-H	98.79
7	Sinus 2775	72.15	MS-H	99.08
7	NTC	No peak	–	–
8	MS-H	72.06	MS-H	98.26
8	MS-H	72	MS-H	99.52
8	MS-H	72	MS-H	99.19
8	86079/7NS	72.75	Variation	7.28
8	86079/7NS	72.81	Variation	3.59
8	86079/7NS	72.81	Variation	4.8
8	Palatine Cleft 2782	72.06	MS-H	99.5
8	Palatine Cleft 2782	72	MS-H	99.55
8	Palatine Cleft 2782	72.06	MS-H	99.37
8	Palatine Cleft 2778	72	MS-H	99.48
8	Palatine Cleft 2778	72.09	MS-H	97.75
8	Palatine Cleft 2778	72.09	MS-H	99.6
8	Palatine Cleft 2784	72	MS-H	99.22
8	Palatine Cleft 2784	72.06	MS-H	99.29
8	Palatine Cleft 2784	72	MS-H	99.73
8	100940-1	72.75	Variation	5.37
8	100940-1	72.75	Variation	4.94
8	100940-1	72.84	Variation	4.35
8	100940-2	72.75	Variation	5.09
8	100940-2	72.81	Variation	3.47
8	100940-2	72.81	Variation	3.84
8	100940-3	72.81	Variation	4.31
8	100940-3	72.9	Variation	3.36
8	100940-3	72.84	Variation	2.52
8	100940-4	72.84	Variation	3.33
8	100940-4	72.81	Variation	3.4
8	100940-4	72.81	Variation	4.95
8	100940-5	72.84	Variation	3.26
8	100940-5	72.81	Variation	3.67
8	100940-5	72.81	Variation	4.86
8	100940-6	72.81	Variation	2.92
8	100940-6	72.9	Variation	2.75
8	100940-6	72.81	Variation	4.24
8	100940-7	72.81	Variation	4.28
8	100940-7	72.9	Variation	3.44
8	100940-7	72.75	Variation	8.3
8	NTC	No peak	–	–
9	MS-H	72.15	MS-H	99.47
9	MS-H	72.15	MS-H	99.7
9	MS-H	72.15	MS-H	99.88
9	86079/7NS	72.81	Variation	8.88
9	86079/7NS	72.9	Variation	4.34
9	100958-1	72.84	Variation	8.11
9	100958-1	72.84	Variation	7.63
9	100958-1	72.84	Variation	7.48
9	100958-2	72.84	Variation	10.38
9	100958-2	72.84	Variation	12.22
9	100958-2	72.9	Variation	11
9	100958-3	72.84	Variation	7.81
9	100958-3	72.9	Variation	8.75
9	100958-3	72.81	Variation	10.79
9	100958-4	72.84	Variation	7.36
9	100958-4	72.81	Variation	8.64
9	100958-4	72.84	Variation	6.77
9	100958-5	72.9	Variation	8.24
9	100958-5	72.84	Variation	8.25
9	100958-5	72.84	Variation	7.92
9	100958-6	72.84	Variation	7.18
9	100958-6	72.9	Variation	6.56
9	100958-6	72.75	Variation	10.71
9	100958-7	72.9	Variation	4.73
9	100958-7	72.9	Variation	5.28
9	100958-7	72.9	Variation	5.28
9	100958-8	72.84	Variation	9.85
9	100958-8	72.81	Variation	10.7
9	100958-8	72.9	Variation	5.11
9	100958-9	72.9	Variation	5.06
9	100958-9	72.96	Variation	4.31
9	100958-9	72.84	Variation	9.15
9	100958-10	72.75	Variation	12.51
9	100958-10	72.84	Variation	9
9	100958-10	72.81	Variation	10.09
9	NTC	No peak	–	–
10	86079/7NS	73.35	Variation	4.7
10	86079/7NS	73.35	Variation	4.08
10	86079/7NS	73.26	Variation	9.49
10	MS-H	72.54	MS-H	99.45
10	MS-H	72.54	MS-H	99.34
10	MS-H	72.66	MS-H	98.03
10	100752-A-5T	73.2	Variation	9.85
10	100752-A-5T	73.35	Variation	6.38
10	100752-A-5T	73.2	Variation	11.51
10	100752-B-5T	73.2	Variation	15.3
10	100752-B-5T	73.2	Variation	16.07
10	100752-B-5T	73.35	Variation	7.55
10	100752-C-5T	73.29	Variation	11.21
10	100752-C-5T	73.35	Variation	7.86
10	100752-C-5T	73.26	Variation	14.58
10	100752-D-5T	73.35	Variation	5.65
10	100752-D-5T	73.29	Variation	9.19
10	100752-D-5T	73.35	Variation	4.9
10	100744-3B	72.75	Variation	69.28
10	100744-3B	72.69	Variation	47.09
10	100744-3B	72.75	Variation	53.96
10	NTC	No peak	–	–
11	MS-H	72.96	MS-H	89.49
11	MS-H	72.9	MS-H	95.59
11	MS-H	72.9	MS-H	96.4
11	86079/7NS	73.56	Variation	8.51
11	86079/7NS	73.59	Variation	7.79
11	86079/7NS	73.59	Variation	7.79
11	MS-H-P5	72.96	MS-H	88.79
11	MS-H-P5	72.9	MS-H	96.28
11	MS-H-P5	72.9	MS-H	97.6
11	MS-H3	73.56	Variation	7
11	MS-H3	73.65	Variation	3.74
11	MS-H3	73.59	Variation	6.08
11	MS-H5	73.59	Variation	6.96
11	MS-H5	73.59	Variation	7.24
11	MS-H5	73.59	Variation	6.88
11	93205/2-13a	73.71	Variation	3.78
11	93205/2-13a	73.59	Variation	8.19
11	93205/2-13a	73.59	Variation	7.89
11	93205/9-3a	72.9	MS-H	95.6
11	93205/9-3a	72.9	MS-H	96.37
11	93205/9-3a	72.9	MS-H	97.47
11	93205/8-9c	73.59	Variation	8.17
11	93205/8-9c	73.59	Variation	7.53
11	93205/8-9c	73.59	Variation	8.59
11	93205/10-13a	73.59	Variation	35.56
11	93205/10-13a	73.65	Variation	34.47
11	93205/10-13a	73.71	Variation	27.18
11	NTC	No peak	–	–
11	NTC	No peak	–	–
11	NTC	No peak	–	–
